# Supplementary material for: MUC1 Tissue Expression and Its Soluble Form CA15-3 Identify a Clear Cell Renal Cell Carcinoma with Distinct Metabolic Profile and Poor Clinical Outcome
Source: Int J Mol Sci. 2022 Nov 12;23(22):13968. doi: 10.3390/ijms232213968 (PMC9696833; doi:10.3390/ijms232213968)
Supplement: Supplementary file 1 [file ijms-23-13968-s001.zip]

Archive with 19 entries (18 files):
- Supplementary Figure S1.pdf
- Supplementary Figure S2.pdf
- Supplementary Figure S3.pdf
- Supplementary Table S1.pdf
- Supplementary Table S2.pdf
- Supplementary Table S3.pdf
- Supplementary Table S4.pdf
- Supplementary Table S5.pdf
- Supplementary Table S6.pdf
- __MACOSX/
- __MACOSX/._Supplementary Figure 1.tif
- __MACOSX/._Supplementary Figure 2.tiff
- __MACOSX/._Supplementary Figure 3.tif
- __MACOSX/._Supplementary Table 1.docx
- __MACOSX/._Supplementary Table 2.docx
- __MACOSX/._Supplementary Table 3.doc
- __MACOSX/._Supplementary Table 4.docx
- __MACOSX/._Supplementary Table 5.docx
- __MACOSX/._Supplementary Table 6.docx
